# Supplementary material for: Chitin Deacetylase Homologous Gene cda Contributes to Development and Aflatoxin Synthesis in Aspergillus flavus
Source: Toxins (Basel). 2024 May 9;16(5):217. doi: 10.3390/toxins16050217 (PMC11125919; doi:10.3390/toxins16050217)
Supplement: Supplementary file 1 [file toxins-16-00217-s001.zip]

Archive with 1 entries (1 files):
- toxins-2827607-supplementary.pdf
